# Supplementary material for: Single-cell analysis of lizard blastema fibroblasts reveals phagocyte-dependent activation of Hedgehog-responsive chondrogenesis
Source: Nat Commun. 2023 Aug 10;14:4489. doi: 10.1038/s41467-023-40206-z (PMC10415409; doi:10.1038/s41467-023-40206-z)
Supplement: Supplementary file 4 — Supplementary Data 1 [file 41467_2023_40206_MOESM4_ESM.xlsx]

## Sheet: SData NComm Vonk et al
Supplementary Data 1 for "Single-cell analysis of lizard blastema fibroblasts reveals phagocyte-dependent activation of Hedgehog-responsive chondrogenesis," Vonk et al 2023.
Supplementary Data 1 - Statistical test reporting	Legend: Summary of all statistical tests performed in Main and Supplementary Figures including statistical test with comparison (if applicable), test statistic, degrees of freedom, and p-values or adjusted p-values. W, one-way Welch's ANOVA test statistic (equivalent to ordinary ANOVA F); t, t-test and Dunnett’s T3 multiple comparisons test statistic; F, two-way ANOVA test statistic; q, Tukey’s m…
Figure	Statistical test: comparisons (if applicable)	Test statistic	Degrees of freedom	p-value/*p-value	Significance level
Figure 4k	One-way Welch's ANOVA (for unequal variances)	W = 1352	DFn = 2.000, DFd = 84.18	p < 0.0001	****
	Dunnett's T3 multiple comparisons test: Original tail fibroblasts vs. Blastema fibroblasts	t = 52.21	DF = 49.98	*p < 0.0001	****
	Dunnett's T3 multiple comparisons test: Blastema fibroblasts vs. Regenerated tail fibroblasts	t = 51.29	DF = 51.02	*p < 0.0001	****
Figure 5n	Unpaired two-way t-test with Welch's correction for unequal variances	t = 49.10	DF = 51.82	p < 0.0001	****
Figure 5o	Unpaired two-way t-test with Welch's correction for unequal variances	t = 56.44	DF = 50.40	p < 0.0001	****
Figure 6s	One-way Welch's ANOVA: macrophages	W = 866.8	DFn = 2.000, DFd = 74.40	p < 0.0001	****
	Dunnett's T3 multiple comparisons test: macrophages - 7 DPA vs. 14 DPA	t = 15.54	DF = 75.93	*p < 0.0001	****
	Dunnett's T3 multiple comparisons test: macrophages - 7 DPA vs. 21 DPA	t = 33.10	DF = 52.59	*p < 0.0001	****
	Dunnett's T3 multiple comparisons test: macrophages - 14 DPA vs. 21 DPA	t = 27.57	DF = 60.83	*p < 0.0001	****
	One-way Welch's ANOVA: osteoclasts	W = 21.87	DFn = 2.000, DFd = 93.51	p < 0.0001	****
	Dunnett's T3 multiple comparisons test: osteoclasts - 7 DPA vs. 14 DPA	t = 2.898	DF = 96.17	*p = 0.0139	*
	Dunnett's T3 multiple comparisons test: osteoclasts - 7 DPA vs. 21 DPA	t = 6.434	DF = 51.05	*p < 0.0001	****
	Dunnett's T3 multiple comparisons test: osteoclasts - 14 DPA vs. 21 DPA	t = 3.477	DF = 87.80	*p = 0.0024	**
	One-way Welch's ANOVA: septoclasts	W = 129.6	DFn = 2.000, DFd = 89.09	p < 0.0001	****
	Dunnett's T3 multiple comparisons test: septoclasts - 7 DPA vs. 14 DPA	t = 15.74	DF = 59.77	*p < 0.0001	****
	Dunnett's T3 multiple comparisons test: septoclasts - 7 DPA vs. 21 DPA	t = 7.323	DF = 96.07	*p < 0.0001	****
	Dunnett's T3 multiple comparisons test: septoclasts - 14 DPA vs. 21 DPA	t = 12.83	DF = 57.14	*p < 0.0001	****
Figure 6t	One-way Welch's ANOVA: macrophages	W = 361.7	DFn = 2.000, DFd = 80.85	p < 0.0001	****
	Dunnett's T3 multiple comparisons test: macrophages - 7 DPA vs. 14 DPA	t = 13.65	DF = 74.46	*p < 0.0001	****
	Dunnett's T3 multiple comparisons test: macrophages - 7 DPA vs. 21 DPA	t = 24.47	DF = 55.72	*p < 0.0001	****
	Dunnett's T3 multiple comparisons test: macrophages - 14 DPA vs. 21 DPA	t = 71.72	DF = 71.72	*p < 0.0001	****
	One-way Welch's ANOVA: osteoclasts	W = 15.59	DFn = 2.000, DFd = 91.39	p < 0.0001	****
	Dunnett's T3 multiple comparisons test: osteoclasts - 7 DPA vs. 14 DPA	t = 1.320	DF = 93.84	ns; *p = 0.4663	ns
	Dunnett's T3 multiple comparisons test: osteoclasts - 7 DPA vs. 21 DPA	t = 4.866	DF = 74.75	*p < 0.0001	****
	Dunnett's T3 multiple comparisons test: osteoclasts - 14 DPA vs. 21 DPA	t = 3.945	DF = 84.87	*p = 0.0005	***
	Welch's ANOVA/multiple comparisons: septoclasts	NA: all values 0	NA: all values 0	NA: all values 0	NA: all values 0
Figure 7j	Unpaired two-way t-test with Welch's correction for unequal variances	t = 58.11	DF = 51.05	p < 0.0001	****
Supplementary Figure 2	One-way Welch's ANOVA: FCTCs	W = 83.33	DFn = 3.000, DFd = 6.714	p < 0.0001	****
	Dunnett's T3 multiple comparisons test: FCTCs - Day 0 vs. Inflammatory	t = 7.424	DF = 4.080	*p = 0.0076	**
	Dunnett's T3 multiple comparisons test: FCTCs - Day 0 vs. Blastema	t = 9.720	DF = 4.002	*p = 0.0027	**
	Dunnett's T3 multiple comparisons test: FCTCs - Day 0 vs. Regenerated Homeostasis	t = 12.28	DF = 4.003	*p = 0.0011	**
	Dunnett's T3 multiple comparisons test: FCTCs - Inflammatory vs. Blastema	t = 8.385	DF = 4.215	*p = 0.0048	**
	Dunnett's T3 multiple comparisons test: FCTCs - Inflammatory vs. Regenerated Homeostasis	t = 10.53	DF = 4.337	*p = 0.0020	**
	Dunnett's T3 multiple comparisons test: FCTCs - Blastema vs. Regenerated Homeostasis	t = 0.07312	DF = 7.630	ns; *p > 0.9999	ns
	One-way Welch's ANOVA: Macrophages & Osteoclasts	W = 100.6	DFn = 3.000 , DFd = 7.980	p < 0.0001	****
	Dunnett's T3 multiple comparisons test: Macrophages & Osteoclasts - Day 0 vs. Inflammatory	t = 14.50	DF = 4.022	*p = 0.0003	***
	Dunnett's T3 multiple comparisons test: Macrophages & Osteoclasts - Day 0 vs. Blastema	t = 11.98	DF = 4.101	*p = 0.0007	***
	Dunnett's T3 multiple comparisons test: Macrophages & Osteoclasts - Day 0 vs. Regenerated Homeostasis	t = 0.7626	DF = 7.799	ns; *p = 0.8294	ns
	One-way Welch's ANOVA: Immune Cells	W = 22.04	DFn = 3.000, DFd = 7.930	p = 0.0003	***
	Dunnett's T3 multiple comparisons test: Immune Cells - Day 0 vs. Inflammatory	t = 6.935	DF = 4.003	*p = 0.0098	**
	Dunnett's T3 multiple comparisons test: Immune Cells - Day 0 vs. Blastema	t = 3.116	DF = 4.386	ns; *p = 0.1408	ns
	Dunnett's T3 multiple comparisons test: Immune Cells - Day 0 vs. Regenerated Homeostasis	t = 4.454	DF = 4.766	*p = 0.0306	*
	One-way Welch's ANOVA: Epithelial Cells	W = 61.26	DFn = 3.000 , DFd = 8.148	p < 0.0001	****
	Dunnett's T3 multiple comparisons test: Epithelial Cells - Day 0 vs. Inflammatory	t = 0.07657	DF = 7.93	ns; *p > 0.9999	ns
	Dunnett's T3 multiple comparisons test: Epithelial Cells - Day 0 vs. Blastema	t = 10.88	DF = 4.515	*p = 0.0005	***
	Dunnett's T3 multiple comparisons test: Epithelial Cells - Day 0 vs. Regenerated Homeostasis	t = 9.734	DF = 4.455	*p = 0.0027	**
	One-way Welch's ANOVA: Muscle-related Cells	W = 42.03	DFn = 3.000 , DFd = 7.055	p < 0.0001	****
	Dunnett's T3 multiple comparisons test: Muscle-related Cells - Day 0 vs. Inflammatory	t = 3.324	DF = 4.429	ns; *p = 0.1171	ns
	Dunnett's T3 multiple comparisons test: Muscle-related Cells - Day 0 vs. Blastema	t = 1.011	DF = 7.246	ns; *p = 0.8762	ns
	Dunnett's T3 multiple comparisons test: Muscle-related Cells - Day 0 vs. Regenerated Homeostasis	t = 8.552	DF = 6.082	*p = 0.0007	***
	One-way Welch's ANOVA: Chondrocytes	W = 108.9	DFn = 3.000 , DFd = 7.600	p < 0.0001	****
	Dunnett's T3 multiple comparisons test: Chondrocytes - Day 0 vs. Inflammatory	t = 0.9898	DF = 6.329	ns; *p = 0.8831	ns
	Dunnett's T3 multiple comparisons test: Chondrocytes - Day 0 vs. Blastema	t = 16.42	DF = 4.004	*p = 0.0004	***
	Dunnett's T3 multiple comparisons test: Chondrocytes - Day 0 vs. Regenerated Homeostasis	t = 10.68	DF = 4.000	*p = 0.0019	**
	One-way Welch's ANOVA: Endothelial Cells	W = 97.85	DFn = 3.000 , DFd = 7.936	p < 0.0001	****
	Dunnett's T3 multiple comparisons test: Endothelial Cells - Day 0 vs. Inflammatory	t = 0.2906	DF = 7.621	ns; *p = 0.8762	ns
	Dunnett's T3 multiple comparisons test: Endothelial Cells - Day 0 vs. Blastema	t = 11.17	DF = 4.002	*p = 0.0016	**
	Dunnett's T3 multiple comparisons test: Endothelial Cells - Day 0 vs. Regenerated Homeostasis	t = 14.75	DF = 4.093	*p = 0.0005	***
	One-way Welch's ANOVA: Ependymal Cells	W = 25.05	DFn = 3.000 , DFd = 8.716	p = 0.0001	***
	Dunnett's T3 multiple comparisons test: Ependymal Cells - Day 0 vs. Inflammatory	t = 1.288	DF = 7.072	ns; *p = 0.7329	ns
	Dunnett's T3 multiple comparisons test: Ependymal Cells - Day 0 vs. Blastema	t = 5.976	DF = 6.263	*p = 0.0050	**
	Dunnett's T3 multiple comparisons test: Ependymal Cells - Day 0 vs. Regenerated Homeostasis	t = 6.816	DF = 7.934	*p = 0.0007	***
Supplementary Figure 8	Unpaired two-way t-test with Welch's correction for unequal variances: sulf1 - cyclopamine vs. VC	t = 8.840	DF = 4.150	p = 0.0008	***
	Unpaired two-way t-test with Welch's correction for unequal variances: sulf1 - SAG vs. VC	t = 35.07	DF = 5.065	p < 0.0001	****
	Unpaired two-way t-test with Welch's correction for unequal variances: spp1 - cyclopamine vs. VC	t = 1.087	DF = 7.464	ns; p = 0.3109	ns
	Unpaired two-way t-test with Welch's correction for unequal variances: spp1 - SAG vs. VC	t = 0.6477	DF = 7.943	ns; p = 0.5354	ns
	Unpaired two-way t-test with Welch's correction for unequal variances: pltp - cyclopamine vs. VC	t = 0.4645	DF = 7.979	ns; p = 0.6547	ns
	Unpaired two-way t-test with Welch's correction for unequal variances: pltp - SAG vs. VC	t = 0.9289	DF = 5.968	ns; p = 0.3890	ns
	Unpaired two-way t-test with Welch's correction for unequal variances: sall1 - cyclopamine vs. VC	t = 1.019	DF = 7.141	ns; p = 0.3415	ns
	Unpaired two-way t-test with Welch's correction for unequal variances: sall1 - SAG vs. VC	t = 2.958	DF = 4.435	p = 0.0366	*
Supplementary Figure 9g	Paired two-way t-test: Endothelial	t = 15.72	DF = 9.000	p < 0.0001	****
	Paired two-way t-test: Immune	t = 43.88	DF = 9.000	p < 0.0001	****
	Paired two-way t-test: Muscle	t = 21.40	DF = 9.000	p < 0.0001	****
	Paired two-way t-test: Fibroblasts	t = 43.39	DF = 9.000	p < 0.0001	****
Supplementary Figure 11j	Unpaired two-way t-test with Welch's correction for unequal variances	t = 0.6767	DF = 98.00	ns; p = 0.5002	ns
Supplementary Figure 11k	Unpaired two-way t-test with Welch's correction for unequal variances	t = 0.01297	DF = 81.10	ns; p = 0.9897	ns
Supplementary Figure 12m	Two-way ANOVA	F = 2419	DFn = 1.000, DFd = 196.0	p < 0.0001	****
	Tukey's multiple comparisons test: VC tail fibroblasts vs. VC limb fibroblasts	q = 0.000	DF = 196.0	ns; *p > 0.9999	ns
	Tukey's multiple comparisons test: VC tail fibroblasts vs. SAG tail fibroblasts	q = 99.67	DF = 196.0	*p < 0.0001	****
	Tukey's multiple comparisons test: VC tail fibroblasts vs. SAG limb fibroblasts	q = 1.302	DF = 196.0	ns; p = 0.7939	ns
	Tukey's multiple comparisons test: VC limb fibroblasts vs. SAG tail fibroblasts	q = 99.67	DF = 196.0	*p < 0.0001	****
	Tukey's multiple comparisons test: VC limb fibroblasts vs. SAG limb fibroblasts	q = 1.302	DF = 196.0	ns; p = 0.7939	ns
	Tukey's multiple comparisons test: SAG tail fibroblasts vs. SAG limb fibroblasts	q = 98.36	DF = 196.0	*p < 0.0001	****
Supplementary Figure 17i	Unpaired two-way t-test with Welch's correction for unequal variances: A. carolinensis	t = 16.86	DF = 9.025	p < 0.0001	****
	Unpaired two-way t-test with Welch's correction for unequal variances: L. lugubris	t = 15.22	DF = 9.044	p < 0.0001	****
Supplementary Figure 17j	Unpaired two-way t-test with Welch's correction for unequal variances: A. carolinensis	t = 16.32	DF = 9.198	p < 0.0001	****
	Unpaired two-way t-test with Welch's correction for unequal variances: L. lugubris	t = 22.62	DF = 9.899	p < 0.0001	****
Supplementary Figure 18m	Two-way ANOVA	F = 2743	DFn = 1.000, DFd = 196.0	p < 0.0001	****
	Tukey's multiple comparisons test: VC PBS fibroblasts vs. VC Clodronate fibroblasts	q = 0.1308	DF = 196.0	ns; *p = 0.9997	ns
	Tukey's multiple comparisons test: VC PBS fibroblasts vs. SAG PBS fibroblasts	q = 105.9	DF = 196.0	*p < 0.0001	****
	Tukey's multiple comparisons test: VC PBS fibroblasts vs. SAG Clodronate fibroblasts	q = 1.020	DF = 196.0	ns; *p = 0.8885	ns
	Tukey's multiple comparisons test: VC Clodronate fibroblasts vs. SAG PBS fibroblasts	q = 106.0	DF = 196.0	*p < 0.0001	****
	Tukey's multiple comparisons test: VC Clodronate fibroblasts vs. SAG Clodronate fibroblasts	q = 1.151	DF = 196.0	ns; *p = 0.8478	ns
	Tukey's multiple comparisons test: SAG PBS fibroblasts vs. SAG Clodronate fibroblasts	q = 104.9	DF = 196.0	*p < 0.0001	****
Supplementary Figure 19m	One-way Welch's ANOVA	W = 831.7	DFn = 3.000, DFd = 8.002	p < 0.0001	****
	Dunnett's T3 multiple comparisons test: Ctsb- Ctsk- vs. Ctsb+ Ctsk-	t = 35.47	DF = 7.993	*p < 0.0001	****
	Dunnett's T3 multiple comparisons test: Ctsb- Ctsk- vs. Ctsb- Ctsk+	t = 2.917	DF = 4.003	ns; *p = 0.1688	ns
	Dunnett's T3 multiple comparisons test: Ctsb- Ctsk- vs. Ctsb+ Ctsk+	t = 2.905	DF = 4.005	ns; *p = 0.1706	ns
	Dunnett's T3 multiple comparisons test: Ctsb+ Ctsk- vs. Ctsb- Ctsk+	t = 53.90	DF = 4.004	*p < 0.0001	****
	Dunnett's T3 multiple comparisons test: Ctsb+ Ctsk- vs. Ctsb+ Ctsk+	t = 53.88	DF = 4.005	*p < 0.0001	****
	Dunnett's T3 multiple comparisons test: Ctsb- Ctsk+ vs. Ctsb+ Ctsk+	t = 0.3430	DF = 7.758	ns; *p = 0.9994	ns
Supplementary Figure 19p	One-way Welch's ANOVA	W = 60192	DFn = 3.000, DFd = 8.089	p < 0.0001	****
	Dunnett's T3 multiple comparisons test: Ctsb- Ctsk- vs. Ctsb+ Ctsk-	t = 4.178	DF = 4.218	ns; *p = 0.0578	ns
	Dunnett's T3 multiple comparisons test: Ctsb- Ctsk- vs. Ctsb- Ctsk+	t = 313.5	DF = 7.969	*p < 0.0001	****
	Dunnett's T3 multiple comparisons test: Ctsb- Ctsk- vs. Ctsb+ Ctsk+	t = 3.917	DF = 4.218	ns; *p = 0.0710	ns
	Dunnett's T3 multiple comparisons test: Ctsb+ Ctsk- vs. Ctsb- Ctsk+	t = 455.3	DF = 4.246	*p < 0.0001	****
	Dunnett's T3 multiple comparisons test: Ctsb+ Ctsk- vs. Ctsb+ Ctsk+	t = 1.134	DF = 8.000	ns; *p = 0.8185	ns
	Dunnett's T3 multiple comparisons test: Ctsb- Ctsk+ vs. Ctsb+ Ctsk+	t = 455.0	DF = 4.246	*p < 0.0001	****
